# Supplementary material for: Identification of Virulence Genes and Antibiotic Resistance in Extraintestinal Pathogenic Escherichia coli Isolated from Broiler Carcasses Using MALDI-TOF MS
Source: Pathogens. 2025 May 20;14(5):501. doi: 10.3390/pathogens14050501 (PMC12114469; doi:10.3390/pathogens14050501)
Supplement: Supplementary file 1 [file pathogens-14-00501-s001.zip]

Archive with 1 entries (1 files):
- pathogens-3580987-supplementary.pdf
